# Supplementary material for: Allocation of Carbon from an Arbuscular Mycorrhizal Fungus, Gigaspora margarita, to Its Gram-Negative and Positive Endobacteria Revealed by High-Resolution Secondary Ion Mass Spectrometry
Source: Microorganisms. 2021 Dec 16;9(12):2597. doi: 10.3390/microorganisms9122597 (PMC8705746; doi:10.3390/microorganisms9122597)
Supplement: Supplementary file 1 [file microorganisms-09-02597-s001.zip]

Archive with 1 entries (1 files):
- microorganisms-1485502-supplementary.pdf
